# Supplementary material for: An Experimental Test of the Accumulated Copying Error Model of Cultural Mutation for Acheulean Handaxe Size
Source: PLoS One. 2012 Nov 8;7(11):e48333. doi: 10.1371/journal.pone.0048333 (PMC3493552; doi:10.1371/journal.pone.0048333)
Supplement: Data S1 — Experimental data. (CSV) [file pone.0048333.s002.csv]

chain	place	scale	condition
1	1	1.02038709420869	Larger
1	2	1.0326150299997	Larger
1	3	1.04772486646248	Larger
1	4	1.10165309929125	Larger
1	5	1.13836955677379	Larger
1	6	1.16557555412524	Larger
1	7	1.1734441130667	Larger
1	8	1.16424782215465	Larger
1	9	1.1175095427542	Larger
1	10	1.14666033565637	Larger
2	1	0.972554037845496	Larger
2	2	1.0210288215406	Larger
2	3	1.0523103277033	Larger
2	4	1.03128671079693	Larger
2	5	1.02769543364554	Larger
2	6	1.03333861749822	Larger
2	7	1.08660210349343	Larger
2	8	1.12853423979788	Larger
2	9	1.16029492742365	Larger
2	10	1.15654415801077	Larger
3	1	1.01128640469638	Larger
3	2	1.02038216145833	Larger
3	3	1.005907475327	Larger
3	4	1.02419012728604	Larger
3	5	1.03035489076557	Larger
3	6	1.06349181574041	Larger
3	7	1.03353416581587	Larger
3	8	1.03351419992158	Larger
3	9	1.11402349761038	Larger
3	10	1.13261926177054	Larger
4	1	0.999413274591619	Larger
4	2	1.02908705647786	Larger
4	3	1.04626782596473	Larger
4	4	1.08015112304687	Larger
4	5	1.0968727944114	Larger
4	6	1.12883067460494	Larger
4	7	1.14300645955404	Larger
4	8	1.10868508726178	Larger
4	9	1.12277854225852	Larger
4	10	1.12090985199899	Larger
5	1	1.04846994665897	Larger
5	2	1.04755480402166	Larger
5	3	1.06182642526338	Larger
5	4	1.07441997181286	Larger
5	5	1.04841063620827	Larger
5	6	1.0768203420928	Larger
5	7	1.05295275971384	Larger
5	8	1.06249434315075	Larger
5	9	1.06790791921905	Larger
5	10	1.05270107199929	Larger
6	1	1.00206486280037	Larger
6	2	1.01800234430487	Larger
6	3	0.98306032631614	Larger
6	4	1.0275256060976	Larger
6	5	1.02031298550692	Larger
6	6	1.03769494074041	Larger
6	7	1.03478567504883	Larger
6	8	1.03109292417584	Larger
6	9	0.971202053185665	Larger
6	10	0.957236967144591	Larger
7	1	0.990721181233724	Larger
7	2	1.00602680090702	Larger
7	3	0.982293107466264	Larger
7	4	0.99028251879143	Larger
7	5	0.9766861558394	Larger
7	6	0.975408925836737	Larger
7	7	1.01513453720555	Larger
7	8	1.00634555053711	Larger
7	9	1.01141442131274	Larger
7	10	0.981850451845111	Larger
8	1	1.06026333063299	Larger
8	2	1.02405071836529	Larger
8	3	0.975863854610559	Larger
8	4	0.977514623006185	Larger
8	5	0.996105278246331	Larger
8	6	1.00616738429214	Larger
8	7	1.00957333096591	Larger
8	8	1.02966395337654	Larger
8	9	1.01141759236654	Larger
8	10	1.00191629305753	Larger
9	1	1.06414740175189	Larger
9	2	1.07585387536251	Larger
9	3	1.01507757568359	Larger
9	4	0.97480366562352	Larger
9	5	0.970190134684245	Larger
9	6	1.00631971232096	Larger
9	7	0.96892993441495	Larger
9	8	0.970977143258759	Larger
9	9	0.98800981278853	Larger
9	10	0.979791498357599	Larger
10	1	1.00103380052971	Larger
10	2	0.955388242779356	Larger
10	3	0.95582807968602	Larger
10	4	0.973411103219697	Larger
10	5	0.989152801513672	Larger
10	6	1.00120304084547	Larger
10	7	1.00986964832653	Larger
10	8	1.02838155573065	Larger
10	9	1.04031599287553	Larger
10	10	1.11623513146603	Larger
1	1	0.97385258437648	Smaller
1	2	0.997147732821378	Smaller
1	3	0.964152213356712	Smaller
1	4	0.875708351828835	Smaller
1	5	0.875285896994851	Smaller
1	6	0.862015095566258	Smaller
1	7	0.877776055075906	Smaller
1	8	0.936521236072887	Smaller
1	9	0.943303356748639	Smaller
1	10	0.972686693596117	Smaller
2	1	1.03762623457475	Smaller
2	2	1.03166665002072	Smaller
2	3	1.0191037569913	Smaller
2	4	1.00111894919656	Smaller
2	5	1.0255529757413	Smaller
2	6	0.958790372443922	Smaller
2	7	0.967180217396129	Smaller
2	8	0.890521988377427	Smaller
2	9	0.847049248435281	Smaller
2	10	0.850743995897698	Smaller
3	1	0.964989958792022	Smaller
3	2	0.996467952843868	Smaller
3	3	1.06643361409505	Smaller
3	4	0.998179382324219	Smaller
3	5	1.05207120675752	Smaller
3	6	1.06384803078391	Smaller
3	7	1.05651397057736	Smaller
3	8	1.03382966105143	Smaller
3	9	0.994979789040305	Smaller
3	10	0.95821494362571	Smaller
4	1	1.03432129183683	Smaller
4	2	1.03308939615885	Smaller
4	3	1.03048842736446	Smaller
4	4	1.07907695793383	Smaller
4	5	1.04069898570668	Smaller
4	6	1.03484040508848	Smaller
4	7	1.03225141583067	Smaller
4	8	1.01949097789418	Smaller
4	9	0.99645644309304	Smaller
4	10	0.995590862852154	Smaller
5	1	1.00389597020005	Smaller
5	2	1.03363329060872	Smaller
5	3	0.932629707105232	Smaller
5	4	0.887737568248402	Smaller
5	5	0.915218977494673	Smaller
5	6	0.883711915449663	Smaller
5	7	0.902923979788116	Smaller
5	8	0.919528674501361	Smaller
5	9	0.884367853800456	Smaller
5	10	0.824908128680605	Smaller
6	1	0.991549883293383	Smaller
6	2	1.00257998287317	Smaller
6	3	0.963844738584576	Smaller
6	4	0.954531882083777	Smaller
6	5	0.884840516986269	Smaller
6	6	0.868377697568951	Smaller
6	7	0.8593986825654	Smaller
6	8	0.845253903475675	Smaller
6	9	0.799507870298444	Smaller
6	10	0.862050388220585	Smaller
7	1	1.03932709387577	Smaller
7	2	0.988408308549361	Smaller
7	3	1.00367963386304	Smaller
7	4	0.884898359356505	Smaller
7	5	0.928645747791637	Smaller
7	6	0.928948935768821	Smaller
7	7	0.928821682554303	Smaller
7	8	0.898043316927823	Smaller
7	9	0.91960971254291	Smaller
7	10	0.920930162834399	Smaller
8	1	0.988010400020715	Smaller
8	2	0.996553806189335	Smaller
8	3	1.03400101540305	Smaller
8	4	1.07371928636955	Smaller
8	5	1.06886921830611	Smaller
8	6	1.09395847852302	Smaller
8	7	1.11203606900302	Smaller
8	8	1.10370019068862	Smaller
8	9	1.15381023984967	Smaller
8	10	1.18244004035719	Smaller
9	1	0.959803465409712	Smaller
9	2	0.994103990959399	Smaller
9	3	1.0129216114391	Smaller
9	4	0.985320994059245	Smaller
9	5	0.958314714373964	Smaller
9	6	0.961129788023053	Smaller
9	7	1.01340243715228	Smaller
9	8	1.03424448186701	Smaller
9	9	1.07442032415217	Smaller
9	10	1.12353842070608	Smaller
10	1	1.0063673955744	Smaller
10	2	0.903933725530451	Smaller
10	3	0.89808254403779	Smaller
10	4	0.893241754242868	Smaller
10	5	0.888963239265211	Smaller
10	6	0.977966498172644	Smaller
10	7	0.963611724853516	Smaller
10	8	1.00986025261156	Smaller
10	9	1.03085955810547	Smaller
10	10	1.00977909712358	Smaller
