# Supplementary material for: An Experimental Test of the Accumulated Copying Error Model of Cultural Mutation for Acheulean Handaxe Size
Source: PLoS One. 2012 Nov 8;7(11):e48333. doi: 10.1371/journal.pone.0048333 (PMC3493552; doi:10.1371/journal.pone.0048333)
Supplement: Code S1 — R source code for statistical simulation. (R) [file pone.0048333.s003.r]

conditions <- list (
	"larger"  = list ("sd" = 0.0269, "final.mean" = 10.64647, "comparison" = `>=`, "final.variance" = 0.6143204),
	"smaller" = list ("sd" = 0.0399, "final.mean" = 9.700883, "comparison" = `<=`, "final.variance" = 1.33803))
simulation <- function (condition) {
	values <- replicate (10000, replicate (10, prod (rnorm (10, 1, condition$sd)) * 10))
	mean.p.value     <- length (which (condition$comparison (colMeans (values), condition$final.mean))) / 10000
	variance.p.value <- length (which (apply (values, 2, var) <= condition$final.variance)) / 10000
	return (c ("mean p-value" = mean.p.value, "variance p-value" = variance.p.value))}
print (sapply (conditions, simulation))
